# Supplementary material for: Anti-Oxidized Self-Assembly of Multilayered F-Mene/MXene/TPU Composite with Improved Environmental Stability and Pressure Sensing Performances
Source: Polymers (Basel). 2024 May 9;16(10):1337. doi: 10.3390/polym16101337 (PMC11125229; doi:10.3390/polym16101337)
Supplement: Supplementary file 1 [file polymers-16-01337-s001.zip]

Archive with 1 entries (1 files):
- polymers-2991517-supplementary.pdf
